# Supplementary material for: Current Clinical Landscape and Global Potential of Bacteriophage Therapy
Source: Viruses. 2023 Apr 21;15(4):1020. doi: 10.3390/v15041020 (PMC10146840; doi:10.3390/v15041020)
Supplement: Supplementary file 1 [file viruses-15-01020-s001.zip]

Archive with 1 entries (1 files):
- viruses-2290802-supplementary.pdf
